# Supplementary material for: Early Hepatic Dysfunction Is Associated with a Worse Outcome in Patients Presenting with Acute Respiratory Distress Syndrome: A Post-Hoc Analysis of the ACURASYS and PROSEVA Studies
Source: PLoS One. 2015 Dec 4;10(12):e0144278. doi: 10.1371/journal.pone.0144278 (PMC4670098; doi:10.1371/journal.pone.0144278)
Supplement: S1 File — (XLSX) [file pone.0144278.s001.xlsx]

## Sheet: Sheet1
N°	sex	SOFA-INC	bili-inc	survivalj90
1	2	4	4	1
2	1	16	136	1
3	1	11	13	1
4	2	8	11	1
5	1	12	5	2
6	1	10	14	1
7	1	6	10	1
8	1	10	4	1
9	2	7	14	1
10	1	7	6	1
11	2	5	9	1
12	1	8	9	2
13	1	8	10	1
14	2	7	13	1
15	1	8	6	1
16	2	12	7	2
17	1	11	13	1
18	1	8	6	1
19	1	15	5	2
20	2	9	8	2
21	1	8	5	1
22	2	7	8	1
23	2	10	4	1
24	2	7	10	1
25	1	5	27	1
26	1	5	13	1
27	1	13	6	1
28	2	10	5	2
29	2	17	214	2
30	1	8	85	2
31	1	13	15	2
32	2	13	23	2
33	1	8	8	1
34	2	7	100	2
35	1	8	9	1
36	1	10	23	1
37	1	15	85	1
38	1	13	14	2
39	2	12	78	2
40	1	12	5	1
41	1	11	7	1
42	2	13	9	1
43	1	16	14	1
44	2	12	7	1
45	1	11	5	1
46	2	8	3	1
47	2	13	9	2
48	2	10	24	1
49	1	13	5	2
50	1	13	137	1
51	1	10	13	1
52	1	10	4	1
53	1	11	9	1
54	1	11	3	1
55	2	15	9	1
56	1	9	4	1
57	1	16	9	2
58	1	11	13	1
59	2	15	11	2
60	1	11	23	1
61	1	13	7	2
62	1	9	7	2
63	2	10	7	1
64	1	11	47	1
65	1	13	3	1
66	1	10	21	1
67	1	13	10	2
68	1	14	32	2
69	1	10	4	1
70	2	10	2	1
71	1	14	2	1
72	1	11	31	1
73	1	12	39	1
74	1	15	151	2
75	1	11	16	2
76	2	11	12	1
77	1	11	10	2
78	1	12	19	1
79	2	9	22	1
80	1	9	23	1
81	1	16	2	1
82	1	7	8	1
83	1	8	12	1
84	1	9	9	1
85	1	12	7	1
86	1	6	8	2
87	1	13	39	1
88	1	8	10	1
89	1	10	4	2
90	1	13	16	1
91	2	9	16	1
92	1	4	9	1
93	1	16	78	2
94	1	10	7	1
95	2	10	5	1
96	1	10	24	2
97	1	7	6	2
98	1	8	19	1
99	2	7	12	1
100	1	11	11	1
101	2	12	19	1
102	1	11	7	1
103	1	10	11	2
104	2	11	102	2
105	2	8	4	1
106	2	12	42	2
107	1	14	62	1
108	1	13	21	1
109	1	10	8	1
110	1	14	15	1
111	2	10	1	2
112	2	9	27	1
113	1	14	21	2
114	2	11	13	1
115	2	9	20	1
116	2	8	11	1
117	1	19	143	2
118	1	14	91	1
119	1	7	4	1
120	2	14	6	1
121	1	15	50	1
122	1	8	6	1
123	2	10	10	2
124	1	15	372	2
125	1	11	7	1
126	1	5	13	1
127	1	4	5	1
128	2	7	10	1
129	1	7	12	1
130	1	8	3	1
131	1	10	12	1
132	1	8	6	1
133	1	9	15	2
134	1	8	9	1
135	1	12	5	1
136	2	8	9	2
137	1	15	3	1
138	1	8	15	2
139	2	14	9	2
140	1	9	11	1
141	1	9	12	2
142	1	15	6	2
143	1	9	41	1
144	1	13	16	1
145	2	8	10	1
146	1	6	9	2
147	1	6	21	1
148	1	7	26	1
149	1	16	35	2
150	1	9	32	1
151	1	7	10	1
152	1	5	6	1
153	1	14	17	1
154	2	7	12	1
155	2	8	4	2
156	1	7	12	1
157	1	10	2	1
158	1	11	5	1
159	1	15	9	2
160	1	4	13	1
161	2	8	5	1
162	1	9	10	1
163	1	8	10	1
164	1	13	7	2
165	2	9	11	1
166	1	16	120	1
167	2	8	17	1
168	2	9	9	2
169	2	8	15	1
170	1	7	9	1
171	1	11	7	1
172	1	16	6	2
173	2	10	14	1
174	1	4	6	1
175	1	9	31	1
176	1	14	71	1
177	2	12	13	1
178	2	10	8	1
179	1	10	3	1
180	1	15	3	2
181	2	8	10	2
182	2	16	123	2
183	1	4	14	1
184	1	10	11	2
185	1	20	70	1
186	1	9	11	1
187	1	12	11	1
188	1	9	20	1
189	2	10	9	1
190	2	8	9	1
191	1	7	29	1
192	2	11	211	2
193	2	8	11	1
194	2	12	23	2
195	1	9	17	1
196	2	9	6	1
197	1	10	3	1
198	2	12	16	1
199	1	8	3	1
200	1	4	11	1
201	1	6	15	1
202	1	13	12	2
203	1	10	7	1
204	1	9	15	1
205	2	11	22	1
206	1	9	37	1
207	2	8	2	1
208	1	6	19	2
209	1	8	14	1
210	1	12	3	1
211	1	11	22	2
212	2	10	27	1
213	1	9	7	1
214	1	8	8	1
215	1	12	17	2
216	2	7	5	1
217	1	13	37	1
218	1	6	8	1
219	1	13	26	1
220	1	13	6	2
221	2	10	20	1
222	1	13	55	1
223	1	15	57	1
224	2	9	11	2
225	1	9	12	1
226	1	13	11	1
227	2	8	2	1
228	1	9	9	1
229	1	8	12	1
230	2	9	9	1
231	1	12	37	2
232	1	11	41	1
233	1	20	423	2
234	2	8	14	1
235	1	10	3	1
236	1	7	6	2
237	1	9	76	2
238	1	12	27	2
239	1	15	5	1
240	1	6	8	1
241	1	13	8	2
242	1	11	14	1
243	1	7	8	1
244	2	14	95	2
245	1	13	38	1
246	1	12	7	2
247	1	9	5	2
248	1	4	2	1
249	1	19	59	1
250	1	9	21	2
251	1	14	15	2
252	1	16	38	1
253	1	7	26	1
254	1	12	6	2
255	2	14	2	1
256	2	11	4	2
257	1	11	20	1
258	1	10	7	1
259	1	14	14	1
260	1	7	6	1
261	1	8	8	1
262	2	12	216	1
263	2	11	104	2
264	1	13	16	1
265	1	14	44	1
266	1	8	177	2
267	2	4	9	1
268	1	8	7	1
269	2	14	4	1
270	2	12	32	1
271	1	12	29	2
272	2	9	13	2
273	1	14	10	1
274	1	17	40	2
275	1	8	4	2
276	1	5	9	1
277	2	10	9	1
278	1	8	5	1
279	2	8	7	1
280	2	11	30	1
281	1	6	8	1
282	2	9	26	2
283	1	12	4	2
284	1	4	4	1
285	1	11	15	2
286	1	10	33	2
287	1	4	11	1
288	1	14	5	1
289	1	12	64	2
290	1	10	20	1
291	1	12	12	2
292	2	10	11	2
293	1	8	9	1
294	1	8	13	2
295	1	11	11	1
296	1	10	99	1
297	1	10	30	1
298	1	16	40	2
299	2	15	50	2
300	1	9	10	1
301	1	9	6	1
302	1	14	10	1
303	1	12	100	2
304	1	7	48	1
305	1	10	5	1
306	1	10	29	1
307	1	8	7	2
308	1	17	10	2
309	2	16	22	1
310	2	12	5	1
311	1	6	24	1
312	1	8	7	1
313	1	10	22	1
314	1	7	21	2
315	2	9	5	2
316	1	8	14	1
317	2	11	12	1
318	1	9	9	1
319	1	9	11	2
320	1	8	6	1
321	1	7	15	1
322	1	9	5	1
323	1	10	25	1
324	1	14	3	2
325	2	9	13	1
326	1	10	53	2
327	1	8	11	2
328	1	11	18	1
329	1	10	7	1
330	1	12	51	1
331	1	10	12	1
332	1	14	13	1
333	2	9	17	2
334	1	6	30	1
335	2	4	11	1
336	1	9	10	1
337	1	7	19	1
338	1	5	13	1
339	1	11	12	1
340	1	14	12	1
341	2	8	2	2
342	1	9	45	1
343	1	7	10	2
344	1	9	11	1
345	1	6	3	1
346	1	17	38	1
347	1	14	8	1
348	2	19	108	2
349	1	8	20	1
350	1	7	8	1
351	2	8	6	1
352	2	8	7	1
353	1	7	7	2
354	1	10	2	1
355	1	6	18	1
356	1	11	16	2
357	1	10	8	2
358	1	8	11	1
359	2	15	8	1
360	2	14	11	1
361	2	14	19	1
362	1	9	7	1
363	1	7	72	1
364	1	7	18	1
365	1	11	27	2
366	1	3	10	2
367	1	5	5	1
368	1	11	7	2
369	2	12	6	1
370	1	13	43	2
371	1	14	54	2
372	1	8	4	1
373	2	7	4	2
374	2	5	15	1
375	1	11	28	1
376	1	8	11	1
377	1	5	11	1
378	1	19	27	2
379	2	4	4	1
380	2	15	300	1
381	1	5	23	2
382	2	8	5	1
383	1	5	19	1
384	2	12	28	2
385	2	15	52	2
386	1	7	23	1
387	2	5	13	1
388	2	13	5	2
389	1	17	37	2
390	2	8	4	1
391	1	12	28	2
392	2	12	4	1
393	1	8	4	1
394	2	9	6	1
395	1	4	10	1
396	1	6	6	1
397	2	19	13	2
398	1	7	13	1
399	1	3	11	1
400	1	8	28	2
401	1	13	70	2
402	2	13	9	2
403	2	13	6	1
404	2	9	5	1
405	2	11	56	1
406	2	12	21	1
407	1	12	10	1
408	1	8	10	1
409	1	14	14	1
410	1	12	6	1
411	1	6	9	1
412	1	9	13	1
413	2	9	27	1
414	1	10	10	1
415	1	5	17	1
416	1	7	6	1
417	1	8	19	2
418	2	10	10	2
419	2	8	119	1
420	1	8	16	2
421	1	3	7	1
422	1	7	4	2
423	1	13	19	1
424	1	10	7	2
425	1	10	7	2
426	1	8	10	2
427	1	11	9	2
428	2	7	9	1
429	2	16	10	1
430	2	10	25	1
431	1	7	9	1
432	2	5	14	1
433	1	7	7	2
434	1	7	8	2
435	2	13	11	1
436	2	15	38	2
437	1	4	14	1
438	2	7	10	1
439	1	8	12	1
440	1	9	44	2
441	2	11	46	1
442	2	8	5	1
443	1	6	22	1
444	1	12	6	1
445	1	8	6	2
446	1	11	8	1
447	1	17	27	2
448	1	5	15	1
449	2	10	11	1
450	1	7	13	2
451	2	9	5	2
452	1	10	12	1
453	1	18	111	2
454	2	3	16	1
455	2	13	42	1
456	2	8	23	1
457	2	8	14	1
458	2	7	9	1
459	2	5	5	1
460	1	17	33	1
461	1	5	6	1
462	1	3	13	1
463	1	13	5	2
464	1	12	7	1
465	1	3	13	1
466	1	16	132	2
467	1	11	11	2
468	2	6	12	1
469	2	10	3	2
470	1	14	91	1
471	1	14	35	2
472	1	12	9	1
473	1	11	11	2
474	2	8	8	1
475	1	4	12	1
476	1	13	4	1
477	1	12	16	1
478	2	10	9	2
479	1	11	8	2
480	2	17	25	1
481	2	11	8	2
482	1	4	5	1
483	1	13	20	1
484	2	11	8	1
485	1	14	99	1
486	1	16	23	2
487	2	7	7	1
488	1	9	26	1
489	1	19	290	1
490	1	14	205	2
491	1	9	5	1
492	1	8	8	1
493	1	11	9	2
494	1	15	10	1
495	1	12	10	1
496	2	13	32	1
497	1	9	7	2
498	1	12	6	1
499	1	6	7	2
500	2	13	19	2
501	2	7	10	1
502	1	7	15	1
503	1	18	158	1
504	1	9	21	1
505	1	10	20	1
506	2	9	25	1
507	1	4	6	2
508	1	7	7	2
509	1	8	37	1
510	1	7	4	1
511	2	13	8	2
512	1	16	47	1
513	1	13	9	2
514	2	9	20	2
515	1	18	232	2
516	2	9	21	1
517	2	8	5	1
518	2	9	22	2
519	1	13	208	2
520	1	9	7	1
521	2	6	28	1
522	1	5	24	1
523	1	18	76	2
524	1	8	61	2
525	1	10	19	1
526	1	6	3	1
527	2	12	16	2
528	2	11	23	1
529	1	6	9	1
530	1	12	4	1
531	2	4	13	2
532	1	12	31	2
533	1	5	7	1
534	1	19	108	2
535	1	15	38	2
536	2	8	4	1
537	1	11	21	2
538	1	7	7	1
539	1	9	7	1
540	1	8	3	1
541	1	10	9	1
542	1	10	12	1
543	1	15	35	1
544	2	12	15	1
545	1	11	5	1
546	2	8	3	2
547	1	11	21	2
548	1	14	180	1
549	1	12	33	2
550	1	6	7	1
551	1	7	5	1
552	1	18	206	2
553	2	8	8	2
554	1	15	26	1
555	1	12	119	2
556	2	11	10	1
557	1	8	8	1
558	1	5	8	1
559	1	11	8	2
560	1	8	3	2
561	1	8	9	2
562	2	11	13	1
563	1	7	14	2
564	1	10	6	1
565	1	13	3	1
566	1	6	19	1
567	2	10	78	2
568	1	6	18	1
569	2	8	7	1
570	2	12	5	2
571	1	5	12	1
572	2	8	8	1
573	1	13	4	1
574	2	4	5	1
575	1	8	22	1
576	2	11	4	2
577	2	17	25	1
578	1	6	16	2
579	1	10	12	2
580	1	7	12	1
581	1	8	9	2
582	1	7	15	1
583	1	10	7	1
584	1	13	11	1
585	1	12	20	1
586	1	7	9	2
587	1	11	12	2
588	2	10	11	1
589	1	8	12	2
590	1	9	8	2
591	1	7	5	1
592	2	12	9	1
593	1	5	3	1
594	2	13	108	2
595	1	10	34	1
596	2	13	7	1
597	1	17	35	2
598	1	5	17	1
599	1	13	6	1
600	1	13	150	1
601	1	11	19	2
602	2	6	21	1
603	1	8	10	1
604	1	7	6	1
605	2	7	12	1
606	2	8	31	1
607	1	15	1	1
608	1	13	102	2
609	2	11	14	1
610	1	11	48	2
611	1	8	18	1
612	1	16	141	2
613	2	9	27	1
614	2	7	12	1
615	1	12	29	1
616	1	8	64	2
617	1	10	82	1
618	2	9	25	2
619	1	8	4	1
620	1	8	7	1
621	1	13	35	2
622	2	7	8	2
623	2	14	11	2
624	1	8	30	2
625	1	11	57	2
626	1	8	5	1
627	1	9	18	2
628	1	8	9	1
629	1	11	9	2
630	2	11	11	1
631	1	8	17	1
632	1	15	26	2
633	1	11	27	2
634	1	11	11	2
635	1	8	14	1
636	2	14	96	1
637	2	9	13	1
638	1	19	214	2
639	1	8	10	2
640	1	15	42	1
641	2	8	100	1
642	1	12	20	1
643	1	14	7	2
644	2	10	5	1
645	1	14	21	2
646	1	9	9	1
647	1	4	3	2
648	1	17	44	1
649	1	14	3	2
650	1	9	9	2
651	2	13	7	1
652	2	12	107	1
653	1	8	6	1
654	1	9	7	1
655	2	17	19	2
656	2	8	25	1
657	1	8	6	1
658	2	9	4	1
659	1	4	16	1
660	2	12	58	1
661	1	6	16	1
662	1	11	40	2
663	1	11	7	2
664	1	12	20	1
665	2	12	5	2
666	1	9	18	2
667	1	15	111	1
668	1	10	46	1
669	1	6	7	1
670	1	11	20	1
671	2	10	91	1
672	1	15	263	2
673	1	8	33	1
674	1	8	3	2
675	1	3	7	1
676	2	12	24	2
677	1	14	6	2
678	1	15	47	2
679	1	8	9	2
680	1	4	12	1
681	1	8	58	1
682	1	8	9	1
683	2	14	37	1
684	1	11	19	1
685	1	11	15	1
686	1	12	12	1
687	1	13	75	1
688	1	8	8	1
689	1	7	11	1
690	1	14	126	1
691	2	5	5	1
692	1	9	9	1
693	2	13	80	2
694	1	4	9	1
695	1	9	60	2
696	1	6	12	1
697	2	13	13	1
698	2	8	12	2
699	2	12	18	2
700	2	19	130	1
701	2	11	11	2
702	1	11	6	1
703	1	7	10	1
704	1	7	86	2
705	2	11	138	2
706	1	9	8	1
707	2	7	4	1
708	1	11	123	2
709	1	6	20	1
710	1	8	8	2
711	1	10	10	1
712	1	6	5	1
713	1	9	11	1
714	2	8	14	1
715	1	12	13	1
716	1	13	14	2
717	1	12	16	1
718	2	10	8	1
719	2	6	12	1
720	1	6	8	1
721	1	8	11	1
722	1	9	26	2
723	1	11	76	1
724	2	3	9	2
725	1	16	107	2
726	1	8	12	1
727	2	8	10	2
728	2	12	19	2
729	1	8	3	1
730	1	9	5	2
731	2	9	6	2
732	2	3	5	1
733	2	9	8	2
734	1	10	10	1
735	2	10	2	2
736	1	9	9	2
737	2	9	46	1
738	1	12	6	1
739	2	7	11	2
740	2	10	17	1
741	2	4	16	1
742	1	7	6	2
743	2	13	8	1
744	2	13	33	2
745	1	17	61	2
746	1	9	12	1
747	1	10	14	1
748	2	5	15	1
749	2	8	27	1
750	2	4	8	1
751	1	8	32	1
752	2	9	4	1
753	1	14	37	2
754	1	10	89	2
755	1	8	8	1
756	2	12	12	1
757	1	4	6	1
758	1	8	8	1
759	2	11	74	1
760	2	4	10	1
761	1	11	11	1
762	1	7	6	1
763	2	6	5	1
764	1	14	95	1
765	1	18	225	1
766	1	10	14	2
767	1	9	15	2
768	1	7	8	1
769	1	13	14	1
770	1	4	14	1
771	1	9	6	1
772	2	3	11	1
773	1	6	11	1
774	1	9	21	2
775	1	7	14	1
776	2	18	34	2
777	1	15	39	1
778	2	8	11	2
779	2	13	26	1
780	2	12	8	2
781	1	15	25	2
782	2	9	16	1
783	2	8	11	1
784	1	12	9	2
785	1	9	7	1
786	1	9	32	1
787	1	10	252	2
788	1	13	15	1
789	2	8	36	1
790	2	8	9	1
791	1	8	7	2
792	1	13	16	1
793	1	7	7	2
794	1	8	17	1
795	2	11	3	2
796	1	10	15	2
797	1	15	16	1
798	2	12	87	2
799	1	12	5	2
800	1	13	37	2
801	2	11	8	2
802	1	15	27	1
803	1	9	12	2
804	2	13	14	1
805	2	9	24	1
